# Supplementary material for: Partial Genetic Deletion of Klotho Aggravates Cardiac Calcium Mishandling in Acute Kidney Injury
Source: Int J Mol Sci. 2023 Jan 10;24(2):1322. doi: 10.3390/ijms24021322 (PMC9867237; doi:10.3390/ijms24021322)
Supplement: Supplementary file 1 [file ijms-24-01322-s001.zip]

Archive with 1 entries (1 files):
- ijms-2086353-supplementary.pdf
